# Supplementary material for: Use of malaria RDTs in various health contexts across sub-Saharan Africa: a systematic review
Source: BMC Public Health. 2017 May 18;17:470. doi: 10.1186/s12889-017-4398-1 (PMC5437623; doi:10.1186/s12889-017-4398-1)
Supplement: Supplementary file 2 — Extracted Data. Complete dataset pertaining to the RDT execution, test accuracy, or adherence to test results in sub-Saharan Africa. (XLSX 66 kb) [file 12889_2017_4398_MOESM2_ESM.xlsx]

## Sheet: RDT Safety
Author	Year	Country	Study Design	Study Arm Included	Context	# Health Care Workers/Shops	Personnel Cadre	RDT	# of Indicators	RDT Safety (% of steps correctly completed)
Chanda	2011	Zambia	Observational	Observational	CHW	16	CHWs	NR	NA	NA
Counihan	2012	Zambia	Longitudinal	Observational	CHW	59	CHWs	ICT malaria Pf	19	87.5-100 (over a 9 month span)
Hamainza	2014	Zambia	Longitudinal	Observational	CHW	NR	CHWs	ICT malaria Pf	NA	NA
Hamer	2012	Zambia	Cluster Randomized Trial	Intervention Group	CHW	18	CHWs	ICT malaria Pf	NR	84-100 (mean of 97)
Harvey	2008	Zambia	Observational	Observational	CHW	47	CHWs	Paracheck Pf	16	57 (Manufacturer's instructions); 80 (Job-aid); 90 (Job-aid plus training)
Hawkes	2009	DRC	Prospective Cohort	Observational	CHW	12	CHWs	Paracheck Pf	15	100 (94-100)
Ishengoma	2011	Tanzania	Longitudinal	Observational	CHW	NR	CHWs	Paracheck Pf	NA	NA
Ishengoma	2011	Tanzania	Cross-sectional	Observational	CHW	NR	CHWs	ParaHIT	NA	NA
Mubi	2011	Tanzania	Randomized Cross-Over	Intervention Group	CHW	22	CHWs	Paracheck Pf	16	96.3
Mukanga	2012	Ghana; Uganda; Burkina Faso	Cluster Randomized Trial	Intervention Group	CHW	44	CHWs	ICT malaria Pf; Paracheck Pf	NA	NA
Mukanga	2011	Uganda	Cross-sectional	Observational	CHW	14	CHWs	NR	NA	NA
Ndyomugyenyi	2016	Uganda	Cluster Randomized Trial	Intervention Group	CHW	85	CHWs	First Response	NA	NA
Ratsimbasoa	2012	Madagascar	Observational	Observational	CHW	8	CHWs	NR	NA	NA
Thiam	2012	Senegal	Observational	Observational	CHW	408	CHWs	SD Bioline	NA	NA
Tiono	2012	Burkina Faso	Observational	Observational	CHW	13	CHWs	FirstSign Pf	NA	NA
Willcox	2009	Mali	Observational	Observational	CHW	NR	CHWs	Paracheck Pf	NA	NA
Wogi	2014	Ethiopia	Cross-sectional	Observational	CHW	170	CHWs	NR	20	Intervention HEWs overall out- performed their counterparts (>80% correct RDT procedures: 39.1 [34/ 87]
Gerstl	2010	Sierra Leone	Observational	Observational	Formal Health Care Sector (Private)	NR	Lab techinicians	CareStart	NA	NA
Ashton	2010	Ethiopia	Observational	Observational	Formal Health Care Sector (Public)	NR	Nurses & Health Extension Worker	CareStart, ParaScreen, & ICT Combo	NA	NA
Baiden	2012	Ghana	Observational	Observational	Formal Health Care Sector (Public)	NR	Clinicians	CareStart	NA	NA
Bastiaens	2011	Tanzania	Pre-/Post Study	Intervention Group	Formal Health Care Sector (Public)	NR	Clinical Officers	ICT malaria Pf; Paracheck Pf	NA	NA
Batwala	2011	Uganda	Cluster Randomized Trial	Intervention Group	Formal Health Care Sector (Public)	30	Clinical Officers & nurses	Paracheck Pf	NA	NA
Bisoffi	2009	Burkina Faso	Randomized Control Trial	Intervention Group	Formal Health Care Sector (Public)	NR	Nurses	Paracheck Pf	NA	NA
Bottieau	2013	Mozambique	Observational	Observational	Formal Health Care Sector (Public)	NR	Clinicians	Paracheck Pf; ICT Malaria Pf; SD Malaria Antigen Pf	NA	NA
Chinkhumba	2010	Malawi	Cross-sectional	Observational	Formal Health Care Sector (Public)	NR	Clinicians & nurses	ICT malaria pf; SD Bioline; Paracheck Pf; First Response	NA	NA
Cundill	2015	Tanzania	Cluster Randomized Trial	Intervention Group	Formal Health Care Sector (Public)	36	Health workers	NR	NA	NA
de Oliveira	2009	Kenya	Cluster Randomized Trial	Intervention Group	Formal Health Care Sector (Public)	30	Health workers	Paracheck Pf	NA	NA
Diarra	2012	Burkina Faso	Observational	Observational	Formal Health Care Sector (Public)	14	Clinic health workers	OptiMAL	NA	NA
Guthmann	2002	Uganda	Observational	Observational	Formal Health Care Sector (Public)	NR	Nurses	Paracheck Pf, ParaHIT, Malaria Rapid, & BIO P.F.	NA	NA
Hamer	2007	Zambia	Cross-sectional	Observational	Formal Health Care Sector (Public)	NR	Lab techinicians & Health workers	Paracheck Pf	NA	NA
Hopkins	2007	Uganda	Longitudinal	Observational	Formal Health Care Sector (Public)	NR	Clinicians	Paracheck Pf; Parabank	NA	NA
Mansanja	2010	Tanzania	Observational	Observational	Formal Health Care Sector (Public)	99	Health workers & health volunteers	ParaHIT	NA	NA
Mbacham (Basic)	2014	Cameroon	Cluster Randomized Trial	Intervention Group	Formal Health Care Sector (Public)	95	Clinicians	SD Bioline	NA	NA
Mbacham (Enhanced)	2014	Cameroon	Cluster Randomized Trial	Intervention Group	Formal Health Care Sector (Public)	103	Clinicians	SD Bioline	NA	NA
McMorrow	2008	Tanzania	Observational	Observational	Formal Health Care Sector (Public)	105	Health workers	Paracheck Pf	NA	NA
McMorrow	2010	Tanzania	Observational	Observational	Formal Health Care Sector (Public)	99	Health workers & health volunteers	Paracheck Pf	NA	NA
Moonasar	2009	South Africa	Observational	Observational	Formal Health Care Sector (Public)	25	Nurses & Nursing Assistants	NR	14	8-84%
Morankar	2011	Ethiopia	Cross-sectional	Observational	Formal Health Care Sector (Public)	NR	Lab techinicians	NR	NA	NA
Msellem	2009	Tanzania	Observational	Observational	Formal Health Care Sector (Public)	NR	Nurses	Paracheck Pf	NA	NA
Mtove	2011	Tanzania	Observational	Observational	Formal Health Care Sector (Public)	NR	Clinical Officers	Paracheck Pf	NA	NA
Nicastri	2009	Tanzania	Cross-sectional	Observational	Formal Health Care Sector (Public)	NR	Lab techinicians	ParaHIT	NA	NA
Osei-Kwakye	2013	Ghana	Cross-sectional	Observational	Formal Health Care Sector (Public)	NR	Lab techinicians	Parascreen	NA	NA
Ouattara	2011	Mali	Observational	Observational	Formal Health Care Sector (Public)	NR	Health workers	OptiMAL	NA	NA
Reyburn	2007	Tanzania	Randomized Control Trial	Intervention Group	Formal Health Care Sector (Public)	NR	Clinicians	Paracheck Pf	NA	NA
Shakely	2013	Tanzania	Cross-sectional	Observational	Formal Health Care Sector (Public)	33	Clinicians & nurses	Paracheck Pf	NA	NA
Shekalaghe	2013	Tanzania	Prospective Cohort	Observational	Formal Health Care Sector (Public)	NR	Clinician	SD Bioline	NA	NA
Skarbinski	2009	Kenya	Cluster Randomized Trial	Intervention Group	Formal Health Care Sector (Public)	NR	Clinical Officers & nurses	Paracheck Pf	NA	NA
Uzochukwu	2011	Nigeria	Cross-sectional	Observational	Formal Health Care Sector (Public)	32	Clinicians, nurses, & CHWs	ICT malaria Pf	NA	6.3% (2/32) of the nurses encountered unsafe handling or disposal of sharps; 31.3% (10/32) had difficulty drawing and collecting blood smaples; 25% (8/32) had difficulty transfering blood to the test device; 15.6 (5/32) read results too soon (before 15 minutes had elapsed)
Ansah	2015	Ghana	Cluster Randomized Trial	Intervention Group	Retail Sector	24	Drug Shop Vendors	CareStart	18	87.2-100
Awor	2015	Uganda	Pre-/Post Study	Intervention Group	Retail Sector	44	Drug Shop Vendors	NR	NA	NA
Cohen	2015	Uganda	Cluster Randomized Trial	Intervention Group	Retail Sector	92	Drug Shop Vendors	CareStart	NA	NA
Ikwuobe	2013	Nigeria	Observational	Observational	Retail Sector	1	Drug Shop Vendors	SD Bioline	NA	NA
Mbonye	2015	Uganda	Cluster Randomized Trial	Intervention Group	Retail Sector	10	Drug Shop Vendors	First Response	NA	NA
Witek-McManus	2015	Malawi	Cluster Randomized Trial	Intervention Group	School	92	Teacher	NR	NA	NA

## Sheet: Sensitivity & Specificity
Author	Year	Country	Study Design	Study Arm Included	Context	# Health Care Workers/Shops	Personnel Cadre	RDT	Sensitivity (%)	Specificity (%)	Notes
Chanda	2011	Zambia	Observational	Observational	CHW	16	CHWs	NR	NA	NA
Counihan	2012	Zambia	Longitudinal	Observational	CHW	59	CHWs	ICT malaria Pf	NA	NA
Hamainza	2014	Zambia	Longitudinal	Observational	CHW	NR	CHWs	ICT malaria Pf	NA	NA
Hamer	2012	Zambia	Cluster Randomized Trial	Intervention Group	CHW	18	CHWs	ICT malaria Pf	NA	NA
Harvey	2008	Zambia	Observational	Observational	CHW	47	CHWs	Paracheck Pf	NA	NA
Hawkes	2009	DRC	Prospective Cohort	Observational	CHW	12	CHWs	Paracheck Pf	NA	NA
Ishengoma	2011	Tanzania	Longitudinal	Observational	CHW	NR	CHWs	Paracheck Pf	88.6	88.2	Differences between longitudinal and cross-sectional studies were significant
Ishengoma	2011	Tanzania	Cross-sectional	Observational	CHW	NR	CHWs	ParaHIT	63.4	94.3	Differences between longitudinal and cross-sectional studies were significant
Mubi	2011	Tanzania	Randomized Cross-Over	Intervention Group	CHW	22	CHWs	Paracheck Pf	85.3	59.8
Mukanga	2011	Uganda	Cross-sectional	Observational	CHW	14	CHWs	NR	NA	NA
Mukanga	2012	Ghana; Uganda; Burkina Faso	Cluster Randomized Trial	Intervention Group	CHW	44	CHWs	ICT malaria Pf; Paracheck Pf	NA	NA
Ndyomugyenyi	2016	Uganda	Cluster Randomized Trial	Intervention Group	CHW	85	CHWs	First Response	Moderate transmission: 72.1; Low transmission 20.8	Moderate transmission: 83.3; Low transmission: 98.1
Ratsimbasoa	2012	Madagascar	Observational	Observational	CHW	8	CHWs	NR	High transmission: 90.2 (95%CI: 81.7-95.7); Low transmission: 93.7 (95%CI: 69.8-99.4)	High transmission: 87.2 (95%CI: 78.3-93.4); Low transmission: 83.3 (95%CI: 35.9-99.6)
Thiam	2012	Senegal	Observational	Observational	CHW	408	CHWs	SD Bioline	NA	NA
Tiono	2012	Burkina Faso	Observational	Observational	CHW	13	CHWs	FirstSign Pf	97.9 (95% CI 96.3–98.8)	53.4 (95% CI 49.1–57.7)
Willcox	2009	Mali	Observational	Observational	CHW	NR	CHWs	Paracheck Pf	82.9 (95%CI:78.0-87.1)	78.9 (95%CI:63.9-89.7)
Wogi	2014	Ethiopia	Cross-sectional	Observational	CHW	170	CHWs	NR	NA	NA
Gerstl	2010	Sierra Leone	Observational	Observational	Formal Health Care Sector (Private)	NR	Lab techinicians	CareStart	CareStart: 99.4 (95% CI 96.8-100.0); Paracheck 98.8 (95% CI 95.8-99.8)	CareStart: 96.0% (95% CI 91.9-98.4); Paracheck: 74.7 (95% CI 67.6-81.0); p<0.001
Ashton	2010	Ethiopia	Observational	Observational	Formal Health Care Sector (Public)	NR	Nurses & Health Extension Worker	CareStart, ParaScreen, & ICT Combo	85.6	92.4-92.7	All three RDTs showed improved sensitivity with increasing P. falciparum density (p < 0.001), but sensitivity was generally comparable between RDTs within each parasite density category.
Baiden	2012	Ghana	Observational	Observational	Formal Health Care Sector (Public)	NR	Clinicians	CareStart	100	73.0 (95% C. 67– 78)
Bastiaens	2011	Tanzania	Pre-/Post Study	Intervention Group	Formal Health Care Sector (Public)	NR	Clinical Officers	ICT malaria Pf; Paracheck Pf	NA	NA
Batwala	2011	Uganda	Cluster Randomized Trial	Intervention Group	Formal Health Care Sector (Public)	30	Clinical Officers & nurses	Paracheck Pf	NA	NA
Bisoffi	2009	Burkina Faso	Randomized Control Trial	Intervention Group	Formal Health Care Sector (Public)	NR	Nurses	Paracheck Pf	NA	NA
Bottieau	2013	Mozambique	Observational	Observational	Formal Health Care Sector (Public)	NR	Clinicians	Paracheck Pf; ICT Malaria Pf; SD Malaria Antigen Pf	NA	NA
Chinkhumba	2010	Malawi	Cross-sectional	Observational	Formal Health Care Sector (Public)	NR	Clinicians & nurses	ICT malaria pf; SD Bioline; Paracheck Pf; First Response	90-97	39-68	Evaluated 4 different RDTs; RDTs were preformed by CHWs or laboratory technicians
Cundill	2015	Tanzania	Cluster Randomized Trial	Intervention Group	Formal Health Care Sector (Public)	36	Health workers	NR	NA	NA
de Oliveira	2009	Kenya	Cluster Randomized Trial	Intervention Group	Formal Health Care Sector (Public)	30	Health workers	Paracheck Pf	91.7 (95%CI: 80.8–100.0)	96.7 (95%CI: 92.8–100.0)
Diarra	2012	Burkina Faso	Observational	Observational	Formal Health Care Sector (Public)	14	Clinic health workers	OptiMAL	89.6 (95%CI 88.1-90.9)	81.1 (95%CI 78.8-83.2)	OptiMAL-IT test; During the malaria high transmission season, sensitivities were >90% in children with axillary temperatures of 37.5°C or more as well as in children with a history of fever. This dropped to less than 85% during the malaria low transmission season. The differences were statistically significant between the malaria high and low transmission seasons.
Guthmann	2002	Uganda	Observational	Observational	Formal Health Care Sector (Public)	NR	Nurses	Paracheck Pf, ParaHIT, Malaria Rapid, & BIO P.F.	97	88
Hamer	2007	Zambia	Cross-sectional	Observational	Formal Health Care Sector (Public)	NR	Lab techinicians & Health workers	Paracheck Pf	NA	NA
Hopkins	2007	Uganda	Longitudinal	Observational	Formal Health Care Sector (Public)	NR	Clinicians	Paracheck Pf; Parabank	Paracheck: 92 ; 85 for pLDH	93 for HRP2; 99.8 for pLDH
Mansanja	2010	Tanzania	Observational	Observational	Formal Health Care Sector (Public)	99	Health workers & health volunteers	ParaHIT	NA	NA
Mbacham (Basic)	2014	Cameroon	Cluster Randomized Trial	Intervention Group	Formal Health Care Sector (Public)	95	Clinicians	SD Bioline	NA	NA
Mbacham (Enhanced)	2014	Cameroon	Cluster Randomized Trial	Intervention Group	Formal Health Care Sector (Public)	103	CHWs	SD Bioline	NA	NA
McMorrow	2008	Tanzania	Observational	Observational	Formal Health Care Sector (Public)	105	Health workers	Paracheck Pf	64.8	87.8	Sensitivity and specificity of RDTs were difficult to assess given the poor quality of routine blood smear staining. Mean operational sensitivity of RDTs based on reference slide read ing was 64.8%, but varied greatly by health facility (range 18.8– 85.9%).
McMorrow	2010	Tanzania	Observational	Observational	Formal Health Care Sector (Public)	99	Health workers & health volunteers	Paracheck Pf	90.7	73.5
Moonasar	2009	South Africa	Observational	Observational	Formal Health Care Sector (Public)	25	Nurses & Nursing Assistants	NR	85	96
Morankar	2011	Ethiopia	Cross-sectional	Observational	Formal Health Care Sector (Public)	NR	Lab techinicians	NR	93	99.4
Msellem	2009	Tanzania	Observational	Observational	Formal Health Care Sector (Public)	NR	Nurses	Paracheck Pf	> 99 (parasite density of greater or equal to 1,000 parasites/ml), 76 (parasite densities 100–999 parasites/ml) and 59% (< 100 parasites/ml); generally 94 for greater than or equal to 100 parasites/ml	88
Mtove	2011	Tanzania	Observational	Observational	Formal Health Care Sector (Public)	NR	Clinical Officers	Paracheck Pf	80.0 (95% CI: 78.0–82.1) (<200 parasites/ml); 90.0 (95% CI: 88.6–91.4) (200-1999 parasites/ml); 96.4 (95% CI: 95.5–97.3) (2000-4999 parasits/ml); 98.3 (95% CI: 97.7–98.8) (5000-49999 parasites/ml); 99.4 (95% CI: 99.1–99.7) (50000-20000 parasites/ml); 97.8 (95% CI: 97.1–98.5) (>20000 parasites/ml); 97.5 (95% CI: 96.9–98.0) (Overall)	65.3 (95% CI: 63.8–66.9)
Nicastri	2009	Tanzania	Cross-sectional	Observational	Formal Health Care Sector (Public)	NR	Lab techinicians	ParaHIT	69.2	100	Used PCR as "gold standard"
Osei-Kwakye	2013	Ghana	Cross-sectional	Observational	Formal Health Care Sector (Public)	NR	Lab techinicians	Parascreen	97.7 (95% CI: 95.8–99.0) (98.3 in wet-season; 95.1 dry season)	58.1 (95% CI: 53.8–62.3)	In spite of its low overall specificity, the marked increase in its specificity from 51.2% in the rainy season to 88.0% in the dry season showed that it could be a valuable tool to use to improve the diagnosis of malaria during the dry period, especially as there was not much decrease in its sensitivity during the same period
Ouattara	2011	Mali	Observational	Observational	Formal Health Care Sector (Public)	NR	Health workers	OptiMAL	89.1 (<1000 parasites/mm3); 100 (>1025 parasits/mm3); 97.2 (overall)	95.4	OptiMal-IT
Reyburn	2007	Tanzania	Randomized Control Trial	Intervention Group	Formal Health Care Sector (Public)	NR	Clinicians	Paracheck Pf	95.4 (95% CI: 94.2-96.6)	95.9 (95% CI: 94.8-97.0)
Shakely	2013	Tanzania	Cross-sectional	Observational	Formal Health Care Sector (Public)	33	Clinicians & nurses	Paracheck Pf	PCR: 76.5 (95% CI 69.0– 83.9); BS: 78.6 (95% CI 70.8–85.1)	PCR: 99.9 (95% CI 99.7– 100); BS: 99.7 (95% CI 99.5–99.9)	The relatively low sensitivity may be at least partly due to sub-optimal RDT performance of individual health care workers
Shekalaghe	2013	Tanzania	Prospective Cohort	Observational	Formal Health Care Sector (Public)	NR	Clinician	SD Bioline	94.7 (95% CI: 89.8-97.3)	95.6 (95% CI: 94.2-96.6)
Skarbinski	2009	Kenya	Cluster Randomized Trial	Intervention Group	Formal Health Care Sector (Public)	NR	Clinical Officers & nurses	Paracheck Pf	NA	NA
Uzochukwu	2011	Nigeria	Cross-sectional	Observational	Formal Health Care Sector (Public)	32	Clinicians, nurses, & CHWs	ICT malaria Pf	NA	NA
Ansah	2015	Ghana	Cluster Randomized Trial	Intervention Group	Retail Sector	24	Drug Shop Vendors	CareStart	98-100	30-98	Most shops had specificity from 73% to 98%, but two had a specificity of 30% and 31% and one of 52%
Awor	2015	Uganda	Pre-/Post Study	Intervention Group	Retail Sector	44	Drug Shop Vendors	NR	NA	NA
Cohen	2015	Uganda	Cluster Randomized Trial	Intervention Group	Retail Sector	92	Drug Shop Vendors	CareStart	NA	NA
Ikwuobe	2013	Nigeria	Observational	Observational	Retail Sector	1	Drug Shop Vendors	SD Bioline	NA	NA
Mbonye	2015	Uganda	Cluster Randomized Trial	Intervention Group	Retail Sector	10	Drug Shop Vendors	First Response	0.917	0.631
Witek-McManus	2015	Mali	Cluster Randomized Trial	Intervention Group	School	92	Teacher	NR	NA	NA

## Sheet: Appropriate Treatment
Author	Year	Country	Study Design	Study Arm Included	Context	# Health Care Workers/Shops	Personnel Cadre	RDT	Total	RDT+ Treated	RDT - treated	RDT + not treated	RDT- not treated	Number	Appropriate treatment	Positives treated	Negatives not treated
Chanda	2011	Zambia	Observational	Observational	CHW	16	CHWs	NR	3146	2282	13	36	815	3097	0.984425	0.984469	0.9843
Counihan	2012	Zambia	Longitudinal	Observational	CHW	59	CHWs	ICT malaria Pf	NA	NA	NA	NA	NA	NA	NA	NA	NA
Hamainza	2014	Zambia	Longitudinal	Observational	CHW	NR	CHWs	ICT malaria Pf	45461	11409	533	7123	26396	37805	0.831592	0.615638	0.980207
Hamer	2012	Zambia	Cluster Randomized Trial	Intervention Group	CHW	18	CHWs	ICT malaria Pf	975	267	3	4	701	968	0.992821	0.98524	0.995739
Harvey	2008	Zambia	Observational	Observational	CHW	47	CHWs	Paracheck Pf	NA	NA	NA	NA	NA	NA	NA	NA	NA
Hawkes	2009	DRC	Prospective Cohort	Observational	CHW	12	CHWs	Paracheck Pf	NA	NA	NA	NA	NA	NA	NA	NA	NA
Ishengoma	2011	Tanzania	Longitudinal	Observational	CHW	NR	CHWs	Paracheck Pf	NA	NA	NA	NA	NA	NA	NA	NA	NA
Ishengoma	2011	Tanzania	Cross-sectional	Observational	CHW	NR	CHWs	ParaHIT	NA	NA	NA	NA	NA	NA	NA	NA	NA
Mubi	2011	Tanzania	Randomized Cross-Over	Intervention Group	CHW	22	CHWs	Paracheck Pf	1457	731	44	2	680	1411	0.968428	0.997271	0.939227
Mukanga	2011	Uganda	Cross-sectional	Observational	CHW	14	CHWs	NR	182	137	1	5	39	176	0.967033	0.964789	0.975
Mukanga	2012	Ghana; Uganda; Burkina Faso	Cluster Randomized Trial	Intervention Group	CHW	44	CHWs	ICT malaria Pf; Paracheck Pf	2084	1739	17	1	327	2066	0.991363	0.999425	0.950581
Ndyomugyenyi	2016	Uganda	Cluster Randomized Trial	Intervention Group	CHW	85	CHWs	First Response	NA	NA	NA	NA	NA	NA	NA	NA	NA
Ratsimbasoa	2012	Madagascar	Observational	Observational	CHW	8	CHWs	NR	NA	NA	NA	NA	NA	NA	NA	NA	NA
Thiam	2012	Senegal	Observational	Observational	CHW	408	CHWs	SD Bioline	10756	4126	0	144	6486	10612	0.986612	0.966276	1
Tiono	2012	Burkina Faso	Observational	Observational	CHW	13	CHWs	FirstSign Pf	NA	NA	NA	NA	NA	NA	NA	NA	NA
Willcox	2009	Mali	Observational	Observational	CHW	NR	CHWs	Paracheck Pf	NA	NA	NA	NA	NA	NA	NA	NA	NA
Wogi	2014	Ethiopia	Cross-sectional	Observational	CHW	170	CHWs	NR	NA	NA	NA	NA	NA	NA	NA	NA	NA
Gerstl	2010	Sierra Leone	Observational	Observational	Formal Health Care Sector (Private)	NR	Lab techinicians	CareStart	NA	NA	NA	NA	NA	NA	NA	NA	NA	#VALUE!
Ashton	2010	Ethiopia	Observational	Observational	Formal Health Care Sector (Public)	NR	Nurses & Health Extension Worker	CareStart, ParaScreen, & ICT Combo	NA	NA	NA	NA	NA	NA	NA	NA	NA	#VALUE!
Baiden	2012	Ghana	Observational	Observational	Formal Health Care Sector (Public)	NR	Clinicians	CareStart	NA	NA	NA	NA	NA	NA	NA	NA	NA	#VALUE!
Bastiaens	2011	Tanzania	Pre-/Post Study	Intervention Group	Formal Health Care Sector (Public)	NR	Clinical Officers	ICT malaria Pf; Paracheck Pf	501	22	48	0	431	453	0.904192	1	0.899791	9.58084
Batwala	2011	Uganda	Cluster Randomized Trial	Intervention Group	Formal Health Care Sector (Public)	30	Clinical Officers & nurses	Paracheck Pf	44565	22727	5110	0	16728	39455	0.885336	1	0.766004	11.4664
Bisoffi	2009	Burkina Faso	Randomized Control Trial	Intervention Group	Formal Health Care Sector (Public)	NR	Nurses	Paracheck Pf	1050	543	400	13	94	637	0.606667	0.976619	0.190283	38.0952
Bottieau	2013	Mozambique	Observational	Observational	Formal Health Care Sector (Public)	NR	Clinicians	Paracheck Pf; ICT Malaria Pf; SD Malaria Antigen Pf	1385	368	72	19	926	1294	0.934296	0.950904	0.927856	5.19856
Chinkhumba	2010	Malawi	Cross-sectional	Observational	Formal Health Care Sector (Public)	NR	Clinicians & nurses	ICT malaria pf; SD Bioline; Paracheck Pf; First Response	1390	985	162	20	223	1208	0.869065	0.9801	0.579221	11.6547
Cundill	2015	Tanzania	Cluster Randomized Trial	Intervention Group	Formal Health Care Sector (Public)	36	Health workers	NR	11814	2365	439	580	8430	10795	0.913746	0.803056	0.950502	3.71593
de Oliveira	2009	Kenya	Cluster Randomized Trial	Intervention Group	Formal Health Care Sector (Public)	30	Health workers	Paracheck Pf	NA	NA	NA	NA	NA	NA	NA	NA	NA	#VALUE!
Diarra	2012	Burkina Faso	Observational	Observational	Formal Health Care Sector (Public)	14	Clinic health workers	OptiMAL	NA	NA	NA	NA	NA	NA	NA	NA	NA	#VALUE!
Guthmann	2002	Uganda	Observational	Observational	Formal Health Care Sector (Public)	NR	Nurses	Paracheck Pf, ParaHIT, Malaria Rapid, & BIO P.F.	NA	NA	NA	NA	NA	NA	NA	NA	NA	#VALUE!
Hamer	2007	Zambia	Cross-sectional	Observational	Formal Health Care Sector (Public)	NR	Lab techinicians & Health workers	Paracheck Pf	328	140	65	5	118	258	0.786585	0.965517	0.644809	19.8171
Hopkins	2007	Uganda	Longitudinal	Observational	Formal Health Care Sector (Public)	NR	Clinicians	Paracheck Pf; Parabank	NA	NA	NA	NA	NA	NA	NA	NA	NA	#VALUE!
Mansanja	2010	Tanzania	Observational	Observational	Formal Health Care Sector (Public)	99	Health workers & health volunteers	ParaHIT	10650	5256	205	232	4957	10213	0.958967	0.957726	0.960287	1.92488
Mbacham (Basic)	2014	Cameroon	Cluster Randomized Trial	Intervention Group	Formal Health Care Sector (Public)	95	Clinicians	SD Bioline	1194	287	413	111	383	670	0.561139	0.721106	0.481156	34.5896
Mbacham (Enhanced)	2014	Cameroon	Cluster Randomized Trial	Intervention Group	Formal Health Care Sector (Public)	103	Clinicians	SD Bioline	1257	363	232	135	527	890	0.708035	0.728916	0.694335	18.4566
McMorrow	2008	Tanzania	Observational	Observational	Formal Health Care Sector (Public)	105	Health workers	Paracheck Pf	NA	NA	NA	NA	NA	NA	NA	NA	NA	#VALUE!
McMorrow	2010	Tanzania	Observational	Observational	Formal Health Care Sector (Public)	99	Health workers & health volunteers	Paracheck Pf	NA	NA	NA	NA	NA	NA	NA	NA	NA	#VALUE!
Moonasar	2009	South Africa	Observational	Observational	Formal Health Care Sector (Public)	25	Nurses & Nursing Assistants	NR	NA	NA	NA	NA	NA	NA	NA	NA	NA	#VALUE!
Morankar	2011	Ethiopia	Cross-sectional	Observational	Formal Health Care Sector (Public)	NR	Lab techinicians	NR	NA	NA	NA	NA	NA	NA	NA	NA	NA	#VALUE!
Msellem	2009	Tanzania	Observational	Observational	Formal Health Care Sector (Public)	NR	Nurses	Paracheck Pf	NA	NA	NA	NA	NA	NA	NA	NA	NA	#VALUE!
Mtove	2011	Tanzania	Observational	Observational	Formal Health Care Sector (Public)	NR	Clinical Officers	Paracheck Pf	NA	NA	NA	NA	NA	NA	NA	NA	NA	#VALUE!
Nicastri	2009	Tanzania	Cross-sectional	Observational	Formal Health Care Sector (Public)	NR	Lab techinicians	ParaHIT	336	10	105	8	213	223	0.66369	0.555556	0.669811	31.25
Osei-Kwakye	2013	Ghana	Cross-sectional	Observational	Formal Health Care Sector (Public)	NR	Lab techinicians	Parascreen	NA	NA	NA	NA	NA	NA	NA	NA	NA	#VALUE!
Ouattara	2011	Mali	Observational	Observational	Formal Health Care Sector (Public)	NR	Health workers	OptiMAL	NA	NA	NA	NA	NA	NA	NA	NA	NA	#VALUE!
Reyburn	2007	Tanzania	Randomized Control Trial	Intervention Group	Formal Health Care Sector (Public)	NR	Clinicians	Paracheck Pf	1189	182	540	2	465	647	0.544155	0.98913	0.462687	45.4163
Shakely	2013	Tanzania	Cross-sectional	Observational	Formal Health Care Sector (Public)	33	Clinicians & nurses	Paracheck Pf	3889	121	3	0	3765	3886	0.999229	1	0.999204	0.0771407
Shekalaghe	2013	Tanzania	Prospective Cohort	Observational	Formal Health Care Sector (Public)	NR	Clinician	SD Bioline	NA	NA	NA	NA	NA	NA	NA	NA	NA	#VALUE!
Skarbinski	2009	Kenya	Cluster Randomized Trial	Intervention Group	Formal Health Care Sector (Public)	NR	Clinical Officers & nurses	Paracheck Pf	100	13	11	1	75	88	0.88	0.928571	0.872093	11
Uzochukwu	2011	Nigeria	Cross-sectional	Observational	Formal Health Care Sector (Public)	32	Clinicians, nurses, & CHWs	ICT malaria Pf	200	92	80	0	28	120	0.6	1	0.259259	40
Ansah	2015	Ghana	Cluster Randomized Trial	Intervention Group	Retail Sector	24	Drug Shop Vendors	CareStart	1959	1344	38	7	570	1914	0.977029	0.994819	0.9375
Awor	2015	Uganda	Pre-/Post Study	Intervention Group	Retail Sector	44	Drug Shop Vendors	NR	6801	4961	257	346	1237	6198	0.911337	0.934803	0.827979
Cohen	2015	Uganda	Cluster Randomized Trial	Intervention Group	Retail Sector	92	Drug Shop Vendors	CareStart	390	285	21	57	27	312	0.8	0.833333	0.5625
Ikwuobe	2013	Nigeria	Observational	Observational	Retail Sector	1	Drug Shop Vendors	SD Bioline	619	84	276	0	259	343	0.55412	1	0.484112
Mbonye	2015	Uganda	Cluster Randomized Trial	Intervention Group	Retail Sector	10	Drug Shop Vendors	First Response	8073	4858	49	49	3117	7975	0.987861	0.990014	0.984523
Witek-McManus	2015	Mali	Cluster Randomized Trial	Intervention Group	School	92	Teacher	NR	NA	NA	NA	NA	NA	NA	NA	NA	NA

## Sheet: Time
Author	Year of study	Country	Study Design	Context	# Health Care Workers/Shops	Personnel Cadre	RDT	Total	RDT+ Treated	RDT - treated	RDT + not treated	RDT- not treated	Number	Appropriate treatment	Positives treated	Negatives not treated
Hamer	2006	Zambia	Cross-sectional	Formal Health Care Sector (Public)	NR	Lab techinicians & Health workers	Paracheck Pf	328	140	65	5	118	258	0.786585	0.965517	0.644809
Nicastri	2007	Tanzania	Cross-sectional	Formal Health Care Sector (Public)	NR	Lab techinicians	ParaHIT	336	10	105	8	213	223	0.66369	0.555556	0.669811
Reyburn	2007	Tanzania	Randomized Control Trial	Formal Health Care Sector (Public)	NR	Clinicians	Paracheck Pf	1189	182	540	2	465	647	0.544155	0.98913	0.462687
Bisoffi	2006	Burkina Faso	Randomized Control Trial	Formal Health Care Sector (Public)	NR	Nurses	Paracheck Pf	1050	543	400	13	94	637	0.606667	0.976619	0.190283
Skarbinski	2006	Kenya	Cluster Randomized Trial	Formal Health Care Sector (Public)	NR	Clinical Officers & nurses	Paracheck Pf	100	13	11	1	75	88	0.88	0.928571	0.872093
Chinkhumba	2009	Malawi	Cross-sectional	Formal Health Care Sector (Public)	NR	Clinicians & nurses	ICT malaria pf; SD Bioline; Paracheck Pf; First Response	1390	985	162	20	223	1208	0.869065	0.9801	0.579221
Mansanja	2008	Tanzania	Observational	Formal Health Care Sector (Public)	99	Health workers & health volunteers	ParaHIT	10650	5256	205	232	4957	10213	0.958967	0.957726	0.960287
Bastiaens	2009	Tanzania	Pre-/Post Study	Formal Health Care Sector (Public)	NR	Clinical Officers	ICT malaria Pf; Paracheck Pf	501	22	48	0	431	453	0.904192	1	0.899791
Uzochukwu	2007	Nigeria	Cross-sectional	Formal Health Care Sector (Public)	32	Clinicians, nurses, & CHWs	ICT malaria Pf	200	92	80	0	28	120	0.6	1	0.259259
Shakely	2010	Tanzania	Cross-sectional	Formal Health Care Sector (Public)	33	Clinicians & nurses	Paracheck Pf	3889	121	3	0	3765	3886	0.999229	1	0.999204
Bottieau	2010	Mozambique	Observational	Formal Health Care Sector (Public)	NR	Clinicians	Paracheck Pf; ICT Malaria Pf; SD Malaria Antigen Pf	1385	368	72	19	926	1294	0.934296	0.950904	0.927856
Mbacham (Basic)	2011	Cameroon	Cluster Randomized Trial	Formal Health Care Sector (Public)	95	Clinicians	SD Bioline	1194	287	413	111	383	670	0.561139	0.721106	0.481156
Mbacham (Enhanced)	2011	Cameroon	Cluster Randomized Trial	Formal Health Care Sector (Public)	103	CHWs	SD Bioline	1257	363	232	135	527	890	0.708035	0.728916	0.694335
Cundill	2011	Tanzania	Cluster Randomized Trial	Formal Health Care Sector (Public)	36	Health workers	NR	11814	2365	439	580	8430	10795	0.913746	0.803056	0.950502
